# Supplementary material for: Exploring the Influence of Planting Densities and Mulching Types on Photosynthetic Activity, Antioxidant Enzymes, and Chlorophyll Content and Their Relationship to Yield of Maize
Source: Plants (Basel). 2024 Dec 6;13(23):3423. doi: 10.3390/plants13233423 (PMC11644714; doi:10.3390/plants13233423)
Supplement: Supplementary file 1 [file plants-13-03423-s001.zip]

Archive with 1 entries (1 files):
- plants-3328856-supplementary.pdf
